# Supplementary material for: Structural basis of CSN-mediated SCF deneddylation
Source: Nat Commun. 2026 Jan 23;17:951. doi: 10.1038/s41467-025-67566-y (PMC12848000; doi:10.1038/s41467-025-67566-y)
Supplement: Supplementary file 9 — Source Data [file 41467_2025_67566_MOESM9_ESM.xlsx]

## Sheet: Fig1j_SP13g
Quantification
Time/s	CSNWT-1	CSNWT-2	CSNWT-3	CSN5E122K-1	CSN5E122K-2	CSN5E122K-3	CSNM117R-1	CSNM117R-2	CSNM117R-3	CSNL157G_F161G-1	CSNL157G_F161G-2	CSNL157G_F161G-3	HPN8CUL1K726A/Q728A/RBX1-1	HPN8CUL1K726A/Q728A/RBX1-2	HPN8CUL1K726A/Q728A/RBX1-3
0	0.0122611	0	0	0	0	0	-9.345e-05	0	0	0	0	0	0	0	0
15	4.03433	4.65285		3.0923	5.90944	7.78533	-0.43805	1.78263	3.97354	2.82005	4.62256	9.09117	-0.5166	-0.107088	-0.2246
30	9.55616	6.00505	12.8009	4.09873	7.22666	10.3994	-0.0500958	2.22554	4.83684	3.84585	4.78278	9.45727	-1.644	1.88499	0.002245
45	14.8472	13.6203	15.6653	5.20168	9.46214	12.6175	-0.0330318	2.65119	4.7983	5.40084	6.04993	13.0044	-0.7073	0.226293	0.1915
60	19.3528	20.0719	22.063	7.12019	11.4148	14.1284	0.671953	2.84714	3.58224	6.66839	6.94515	12.9474	-1.388	0.750587	0.267
75	21.5488	24.4294	28.501	9.01402	14.1664	15.6153	0.687383	2.74235	4.09909	7.64239	5.4648	13.632	-2.697	0.563878	0.3336
90	29.0244	27.1646	28.5004	10.3197	15.994	16.8037	-0.0920545	2.74296	4.00036	8.44662	8.14326	13.8999	-1.239	2.26718	-0.04218
105			31.7236	11.6165		18.7382			3.53306	11.1717		15.2023
120	38.369	35.8367	42.0231	12.5896		18.5752	-0.254522	2.36261	4.14456	11.5677	12.5565	17.9498	0.8535	1.76244	-0.1782
Slope	0.3185	0.31	0.3202	0.1024	0.1635	0.1366				0.09197	0.08114	0.1107
Average	0.316233			0.134167						0.0946033
Normalization	100.717	98.0289	101.254	32.3812	51.7023	43.196				29.083	25.6583	35.0058
Average	100			42.4265						29.9157
SD	1.72807			9.68354						4.72907

## Sheet: Fig2j_SP13g
Quantification
Time/s	CSNWT-1	CSNWT-2	CSNWT-3	CSNT105F-1	CSNT105F-2	CSNT105F-3
0	0	0	0	0	0	0
15	4.03433	4.65285		1.2678		9.45
30	9.55616	6.00505	12.8009	5.59322		9.16
45	14.8472	13.6203	15.6653	3.6195	2.79114	10.8
60	19.3528	20.0719	22.063		5.1477	12.9
75	21.5488	24.4294	28.501	7.26909	6.21673	14.6
90	29.0244	27.1646	28.5004	8.6266	7.28211	16
105			31.7236	11.3536	9.58968	20.2
120	38.369	35.8367	42.0231	11.2813	12.1776	21.2
Slope	0.3185	0.31	0.3202	0.09455	0.1168	0.1228
Average	0.316233			0.111383
Normalization	100.717	98.0289	101.254	29.8988	36.9348	38.8321
Average	100			35.2219
SD	1.72807			4.70652

## Sheet: SP5
Steady-state triplicate data
Panel b	8CSN5H138A-N8CUL1/RBX1				Panel d	9CSN5H138A-N8CUL1/RBX1				Panel f	8CSN5H138A-CUL1/RBX1				Panel h	9CSN5H138A-CUL1/RBX1
Concentration/nM	Exp1/RU	Exp2/RU	Exp3/RU		Concentration/nM	Exp1/RU	Exp2/RU	Exp3/RU		Concentration/nM	Exp1/RU	Exp2/RU	Exp3/RU		Concentration/nM	Exp1/RU	Exp2/RU	Exp3/RU
0.625	11.067		4.50922		0.625	9.65392	3.23485	4.46641		5	4.40635	4.5912	3.85757		40	14.8871	11.6516	10.4415
1.25	32.6747		13.2282		1.25	15.2851	8.36942	11.5964		10	12.0354	11.4428	12.3296		80	25.5493	22.6869	20.9379
2.5	65.8441		34.3188		2.5	25.9026	15.9845	19.6327		20	27.7382	26.8167	27.5046		160	38.8356	36.3113	34.9917
5	106.738	108.802	66.9284		5	39.9266	27.138	24.1953		40	52.9556	51.6021	50.1741		320	53.33	52.5314	51.1648
10	141.85	153.367	105.622		10	53.7744	41.4369	31.6368		80	85.8381	83.353	82.2554		640	67.3778	70.0185	69.0007
20	167.563	181.401	140.998		20	67.0029	55.6413	46.61		160	121.027	116.43	118.656		1280	81.3461	87.0704	86.55
40	184.936	198.917	166.386		40	77.763	69.4468	57.1192		320	153.234		150.765		2560	93.6479	101.04	103.335
80		207.13	186.064		80	86.8216	82.4038	60.0862							5120	103.4	110.179	116.772
160
Kinetics fitting data
Panel	CSN	CUL1/RBX1	Rmax	Chi2	kon	standard errors	koff	standard errors
a	8CSN5H138A	N8CUL1/RBX1	186	5.8	929700	3200	0.001327	2.7e-06
c	9CSN5H138A	N8CUL1/RBX1	78	2.7	248800	410	0.0006767	1.8e-06
e	8CSN5H138A	CUL1/RBX1	228	54.5	552000	5400	0.04926	0.00026
g	9CSN5H138A	CUL1/RBX1	137	30.7	788500	1000	0.1814	0.0022
i	9CSN5H138A/M117R	CUL1/RBX1	126	32.4	174000	1400	0.1348	0.0009

## Sheet: SP12
Panel a	9CSNWT-CUL1/RBX1					Panel b	9CSN5H138A-CUL1K726A/Q728A/RBX1
Concentration/nM	Exp1/RU	Exp2/RU	Exp3/RU			Concentration/nM	Exp1/RU	Exp2/RU	Exp3/RU
40	1.02281	2.44975	1.2677			40	7.39012	11.5104	12.7788
80	3.94133	5.89816	3.29111			80	14.1626	19.6506	20.3577
160	10.2977	11.8528	10.4899			160	22.385	28.7669	28.6299
320	21.3468	21.9619	20.2111			320	32.5712	39.9966	38.4816
640	37.2123	36.6297	34.4473			640	44.1037	52.4349	49.1671
1280	56.3186	55.1934	53.1319			1280	54.5176	63.9857	59.5208
2560	73.3843	74.5219	72.8213			2560	63.1042	74.3993	67.2712
5120	84.5795	90.7898	91.065			5120	69.5877	82.8421	72.5754
Panel c	9CSN5H138A/E122K-N8CUL1/RBX1					Panel d	9CSN5H138A/E122K-CUL1/RBX1
Concentration/nM	Exp1/RU	Exp2/RU	Exp3/RU	Exp4/RU		Concentration/nM	Exp1/RU	Exp2/RU	Exp3/RU	Exp4/RU
0.625	1.75736	1.2841	1.27519	-0.88379		40	18.1747	15.6896	21.1744	24.4836
1.25	3.81577	2.30363	4.9412	-1.03377		80	34.1243	30.0263	37.0129	40.3105
2.5	8.90603	5.39773	11.0438	0.216195		160	54.9539	49.5316	56.6819	57.9497
5	17.2857	12.3706	18.1131	4.28194		320	78.3712	72.1382	79.733	76.8306
10	27.3817	21.2665	28.0469	10.6656		640	102.231	95.1896	103.111	95.7412
20	37.4675	28.4219	36.6574	19.1261		1280	123.102	116.067	124.346	112.575
40	47.3824	38.2094	46.2439	29.0355		2560	141.147	135.829	143.617	125.903
80	55.0535	44.4375	54.1547	39.0938		5120	156.489	157.189	161.399	133.881
Panel e	9CSN5H138A/M117R-N8CUL1/RBX1								Panel f	9CSN5H138A/M117R-CUL1/RBX1
Concentration/nM	Exp1/RU	Exp2/RU	Exp3/RU	Exp4/RU	Exp5/RU	Exp6/RU			Concentration/nM	Exp1/RU	Exp2/RU	Exp3/RU	Exp4/RU	Exp5/RU	Exp6/RU
1.25	0.367591	0.688256	1.07877	1.73518	2.03322	2.41317			40	6.17158	6.01527	4.94286	6.02173	5.86006	5.01927
2.5	1.23168	1.73931	2.3649	2.36188	2.52624	3.25835			80	14.1485	14.6219	13.5126	13.8398	14.2184	13.3514
5	2.8382	3.41495	4.23961	3.69648	3.84073	4.74349			160	25.933	27.0897	25.9522	25.3957	26.3056	25.3903
10	5.70306	6.31755	7.68825	6.33433	6.48462	7.75899			320	41.7301	43.5999	42.2905	40.8992	42.4318	41.4344
20	10.3494	11.2168	13.068	10.7765	10.9883	12.7164			640	60.5701	63.3186	61.5402	59.5441	61.665	60.4623
40	15.6742	16.7738	18.9161	17.8211	18.4679	20.6951			1280	81.542	85.506	82.9179	80.5297	83.4717	81.7136
80	25.4425	27.0911	29.9261	26.9495	27.9765	30.6504			2560	101.101	106.918	103.646	100.009	104.455	102.371
160	37.1646	39.5132	42.909	39.7381	41.2788	44.211			5120	114.769	123.388	120.069	113.126	120.021	118.014
Panel g	9CSN5H138A/L157G/F161G-N8CUL1/RBX1								Panel h	9CSN5H138A/L157G/F161G-CUL1/RBX1
Concentration/nM	Exp1/RU	Exp2/RU	Exp3/RU	Exp4/RU	Exp5/RU	Exp6/RU			Concentration/nM	Exp1/RU	Exp2/RU	Exp3/RU	Exp4/RU	Exp5/RU	Exp6/RU
0.625	1.14256	1.34242	1.83106	1.35512	2.2566	2.2765			40	9.59057	10.2491	9.65248	10.2444	10.6237	9.96656
1.25	2.31503	2.6408	3.81575	2.22863	3.00631	3.593			80	21.3263	22.8808	22.3472	22.1775	23.336	22.7132
2.5	3.68415	4.13942	5.71211	3.65845	4.54706	5.66589			160	36.5144	39.1283	38.315	36.8544	38.6236	37.5155
5	6.24807	6.83458	8.80716	6.33046	7.42144	9.27526			320	53.981	57.7135	56.2162	54.9448	57.3399	55.573
10	11.7029	12.5809	15.2831	11.4076	12.843	15.6266			640	73.8702	79.0046	76.9958	75.3007	78.8243	76.3608
20	20.1734	21.5813	25.4804	20.6951	22.5635	26.7327			1280	93.9404	101.026	98.3885	94.8128	99.8766	96.6532
40	31.2537	33.2458	38.1122	33.8589	36.8271	42.2688			2560	108.794	118.593	115.627	111.723	118.984	115.373
80	48.1186	51.1984	57.0127	52.2941	56.4469	62.9195			5120	119.947	134.512	132.59	122.253	133.898	131.203
Panel i	9CSN5H138A-N8CUL1R741E/RBX1					Panel j	9CSN5H138A-CUL1R741E/RBX1
Concentration/nM	Exp1/RU	Exp2/RU	Exp3/RU			Concentration/nM	Exp1/RU	Exp2/RU	Exp3/RU
0.625	3.80017	15.2903	13.4824			40	82.6078	83.4538	81.6788
1.25	12.3314	32.4338	35.1332			80	122.62	120.666	124.753
2.5	28.7293	62.0394	64.0153			160	164.159	154.863	171.265
5	54.709	100.454	93.5004			320	203.017	187.253	216.493
10	88.5882	139.318	127.336			640	237.286	213.006	257.362
20	125.148	177.611	170.79			1280	269.25	231.821	292.553
40	160.214	213.096	210.426			2560	298.853	248.153	324.204
80	190.174	244.282	241.035			5120	334.698	274.452	354.177
Panel k	9CSN5H138A-N8CUL1R717E/RBX1					Panel l	9CSN5H138A-CUL1R717E/RBX1
Concentration/nM	Exp1/RU	Exp2/RU	Exp3/RU			Concentration/nM	Exp1/RU	Exp2/RU	Exp3/RU
0.625	3.85629	14.7394	13.7943			0.625	3.85629	14.7394	13.7943
1.25	10.7985	30.2177	34.3342			1.25	10.7985	30.2177	34.3342
2.5	25.2665	56.4951	64.4395			2.5	25.2665	56.4951	64.4395
5	48.4438	91.0026	94.5278			5	48.4438	91.0026	94.5278
10	80.5095	125.613	130.621			10	80.5095	125.613	130.621
20	116.118	160.37	175.267			20	116.118	160.37	175.267
40	150.177	193.25	215.41			40	150.177	193.25	215.41
80	179.15	222.029	247.32			80	179.15	222.029	247.32
Panel m	9CSN5H138A/T105F-N8CUL1/RBX1								Panel n	9CSN5H138A/T105F-CUL1/RBX1
Concentration/nM	Exp1/RU	Exp2/RU	Exp3/RU	Exp4/RU	Exp5/RU	Exp6/RU			Concentration/nM	Exp1/RU	Exp2/RU	Exp3/RU	Exp4/RU
0.625	4.00723	3.56054	4.13891	-0.0184989	0.613135	1.21472			40	23.0368	20.8846	21.1699	25.3063
1.25	9.07427	7.75245	8.90015	1.4925	2.44855	3.18871			80	41.6608	38.28	39.6435	47.0672
2.5	17.8264	14.456	19.366	5.835	6.84594	8.46853			160	66.407	61.8937	65.2996	66.407
5	30.6881	24.4976	30.2545	13.2919	14.0704	16.616			320	93.7977	88.5549	93.1358	87.0446
10	43.5089	34.7343	42.2988	23.1586	23.4943	26.7684			640	122.586	117.725	123.097	108.191
20	55.8954	44.1812	53.5081	34.5865	34.2261	38.1664			1280	147.547	144.644	149.986	127.751
40	67.1376	54.265	64.3349	46.6529	45.6347	50.215			2560	168.088	171.562	174.652	143.291
80	75.8285	56.8601	70.9235	58.1634	56.2243	61.8732			5120	180.848	196.813	193.438	152.959

## Sheet: SP14
Kinetics fitting data
Panel	CSN	CUL1/RBX1	Rmax	Chi2	kon	standard errors	koff	standard errors
a	9CSN5H138A/E122K	N8CUL1/RBX1	37	1	659000	5400	0.0054	4.6e-05
b	9CSN5H138A/M117R	N8CUL1/RBX1	41	2	114200	2000	0.006838	0.00012
c	9CSN5H138A/L157G/F161G	N8CUL1/RBX1	63	0.9	868000	16000	0.02211	0.00041
d	9CSN5H138A	N8CUL1R741E/RBX1	166	9	228300	300	0.0004287	1.4e-06
e	9CSN5H138A	N8CUL1R717E/RBX1	166	5	210700	240	0.0006129	1.2e-06
f	9CSN5H138A/T105F	N8CUL1/RBX1	57	1	332600	490	0.0005679	1.6e-06
